# Supplementary material for: Breeding for Resistance to Fusarium Wilt of Tomato: A Review
Source: Genes (Basel). 2021 Oct 23;12(11):1673. doi: 10.3390/genes12111673 (PMC8624629; doi:10.3390/genes12111673)
Supplement: Supplementary file 1 [file genes-12-01673-s001.zip]

Archive with 3 entries (2 files):
- genes-1424419-Supplementary/
- genes-1424419-Supplementary/Supplementary Methods.pdf
- genes-1424419-Supplementary/Supplementary Table S1.xlsx
