# Supplementary material for: Breeding for Resistance to Fusarium Wilt of Tomato: A Review
Source: Genes (Basel). 2021 Oct 23;12(11):1673. doi: 10.3390/genes12111673 (PMC8624629; doi:10.3390/genes12111673)
Supplement: Supplementary file 1 [file genes-12-01673-s001.zip › genes-1424419-Supplementary/Supplementary Table S1.xlsx]

## Sheet: Supplementary Table
Supplementary Table S1. Single nucleotide polymorphisms corresponding to I, I-2, and I-3.
Position (bp)1	I	i	I-2	i-2	I-3	i-3	Location
4278702	A	G	n/a	n/a	n/a	n/a	genic
4278703	G	C	n/a	n/a	n/a	n/a	genic
4278712	T	G	n/a	n/a	n/a	n/a	genic
4278745	G	A	n/a	n/a	n/a	n/a	genic
4278758	T	C	n/a	n/a	n/a	n/a	genic
4278796	A	C	n/a	n/a	n/a	n/a	genic
4278804	T	A	n/a	n/a	n/a	n/a	genic
4278870	G	T	n/a	n/a	n/a	n/a	genic
4280608	C	T	n/a	n/a	n/a	n/a	genic
4280662	T	C	n/a	n/a	n/a	n/a	genic
4281041	C	A	n/a	n/a	n/a	n/a	genic
4281721	C	T	n/a	n/a	n/a	n/a	intergenic
4282179	A	C	n/a	n/a	n/a	n/a	intergenic
52977677	n/a2	n/a	G	A	n/a	n/a	intergenic
52977727	n/a	n/a	A	G	n/a	n/a	intergenic
52977746	n/a	n/a	A	C	n/a	n/a	intergenic
52977845	n/a	n/a	A	C	n/a	n/a	intergenic
52977929	n/a	n/a	G	A	n/a	n/a	intergenic
52977952	n/a	n/a	A	T	n/a	n/a	intergenic
52978159	n/a	n/a	G	C	n/a	n/a	intergenic
52978175	n/a	n/a	C	A	n/a	n/a	intergenic
52978271	n/a	n/a	T	C	n/a	n/a	genic
52978314	n/a	n/a	C	T	n/a	n/a	genic
52978320	n/a	n/a	A	C	n/a	n/a	genic
52978376	n/a	n/a	A	C	n/a	n/a	genic
52978406	n/a	n/a	C	T	n/a	n/a	genic
52978469	n/a	n/a	T	C	n/a	n/a	genic
52978478	n/a	n/a	G	A	n/a	n/a	genic
52978482	n/a	n/a	T	C	n/a	n/a	genic
52978485	n/a	n/a	T	G	n/a	n/a	genic
52978487	n/a	n/a	A	T	n/a	n/a	genic
52978500	n/a	n/a	C	A	n/a	n/a	genic
52978502	n/a	n/a	G	A	n/a	n/a	genic
52978981	n/a	n/a	T	G	n/a	n/a	genic
52979070	n/a	n/a	T	C	n/a	n/a	genic
52979122	n/a	n/a	G	A	n/a	n/a	genic
52980268	n/a	n/a	C	A	n/a	n/a	genic
52980332	n/a	n/a	A	T	n/a	n/a	genic
52980531	n/a	n/a	G	A	n/a	n/a	genic
52980562	n/a	n/a	G	A	n/a	n/a	genic
52980570	n/a	n/a	C	T	n/a	n/a	genic
52980672	n/a	n/a	C	G	n/a	n/a	genic
52980831	n/a	n/a	A	T	n/a	n/a	genic
52980853	n/a	n/a	A	G	n/a	n/a	genic
52980871	n/a	n/a	T	A	n/a	n/a	genic
52980904	n/a	n/a	G	A	n/a	n/a	genic
52980906	n/a	n/a	G	A	n/a	n/a	genic
52980931	n/a	n/a	G	T	n/a	n/a	genic
52980939	n/a	n/a	T	G	n/a	n/a	genic
52980948	n/a	n/a	C	G	n/a	n/a	genic
52981010	n/a	n/a	G	A	n/a	n/a	genic
52981017	n/a	n/a	A	G	n/a	n/a	genic
52981025	n/a	n/a	A	G	n/a	n/a	genic
52981074	n/a	n/a	T	G	n/a	n/a	genic
52981259	n/a	n/a	C	T	n/a	n/a	genic
52981269	n/a	n/a	T	C	n/a	n/a	genic
52981271	n/a	n/a	G	A	n/a	n/a	genic
52981272	n/a	n/a	G	T	n/a	n/a	genic
52981275	n/a	n/a	A	C	n/a	n/a	genic
52981378	n/a	n/a	A	G	n/a	n/a	genic
52981392	n/a	n/a	A	T	n/a	n/a	genic
52981393	n/a	n/a	T	A	n/a	n/a	genic
52981423	n/a	n/a	G	C	n/a	n/a	genic
52981460	n/a	n/a	A	T	n/a	n/a	genic
52981518	n/a	n/a	A	T	n/a	n/a	genic
52981529	n/a	n/a	T	G	n/a	n/a	genic
52981610	n/a	n/a	A	G	n/a	n/a	genic
52981773	n/a	n/a	A	G	n/a	n/a	genic
52981798	n/a	n/a	A	G	n/a	n/a	genic
52981799	n/a	n/a	A	G	n/a	n/a	genic
52981848	n/a	n/a	C	A	n/a	n/a	genic
52981868	n/a	n/a	T	A	n/a	n/a	genic
52982306	n/a	n/a	A	G	n/a	n/a	intergenic
52982323	n/a	n/a	C	T	n/a	n/a	intergenic
63513771	n/a	n/a	n/a	n/a	A	C	intergenic
63513808	n/a	n/a	n/a	n/a	C	G	intergenic
63513820	n/a	n/a	n/a	n/a	A	T	intergenic
63513827	n/a	n/a	n/a	n/a	T	C	intergenic
63513909	n/a	n/a	n/a	n/a	C	A	intergenic
63513936	n/a	n/a	n/a	n/a	G	T	intergenic
63513939	n/a	n/a	n/a	n/a	A	G	intergenic
63514014	n/a	n/a	n/a	n/a	C	A	intergenic
63514063	n/a	n/a	n/a	n/a	G	A	intergenic
63514135	n/a	n/a	n/a	n/a	G	A	intergenic
63514142	n/a	n/a	n/a	n/a	G	T	intergenic
63514143	n/a	n/a	n/a	n/a	G	T	intergenic
63514204	n/a	n/a	n/a	n/a	A	G	intergenic
63514309	n/a	n/a	n/a	n/a	G	A	intergenic
63514520	n/a	n/a	n/a	n/a	C	T	intergenic
63514750	n/a	n/a	n/a	n/a	T	C	genic
63514795	n/a	n/a	n/a	n/a	A	G	genic
63514838	n/a	n/a	n/a	n/a	C	A	genic
63514840	n/a	n/a	n/a	n/a	T	C	genic
63514866	n/a	n/a	n/a	n/a	A	G	genic
63514867	n/a	n/a	n/a	n/a	T	G	genic
63514880	n/a	n/a	n/a	n/a	C	T	genic
63514900	n/a	n/a	n/a	n/a	C	A	genic
63514920	n/a	n/a	n/a	n/a	T	C	genic
63515020	n/a	n/a	n/a	n/a	A	T	genic
63515176	n/a	n/a	n/a	n/a	A	G	genic
63515182	n/a	n/a	n/a	n/a	C	T	genic
63515206	n/a	n/a	n/a	n/a	G	T	genic
63515209	n/a	n/a	n/a	n/a	A	G	genic
63515304	n/a	n/a	n/a	n/a	T	C	genic
63515308	n/a	n/a	n/a	n/a	G	A	genic
63515407	n/a	n/a	n/a	n/a	A	C	genic
63515417	n/a	n/a	n/a	n/a	C	A	genic
63515476	n/a	n/a	n/a	n/a	T	C	genic
63515523	n/a	n/a	n/a	n/a	T	G	genic
63515539	n/a	n/a	n/a	n/a	A	G	genic
63515575	n/a	n/a	n/a	n/a	G	T	genic
63515645	n/a	n/a	n/a	n/a	G	T	genic
63515744	n/a	n/a	n/a	n/a	C	A	genic
63515792	n/a	n/a	n/a	n/a	A	G	genic
63515869	n/a	n/a	n/a	n/a	A	C	genic
63515888	n/a	n/a	n/a	n/a	A	C	genic
63515941	n/a	n/a	n/a	n/a	G	A	genic
63515992	n/a	n/a	n/a	n/a	T	C	genic
63516259	n/a	n/a	n/a	n/a	T	C	genic
63516349	n/a	n/a	n/a	n/a	T	G	genic
63516388	n/a	n/a	n/a	n/a	A	G	genic
63516391	n/a	n/a	n/a	n/a	A	G	genic
63516403	n/a	n/a	n/a	n/a	T	C	genic
63516413	n/a	n/a	n/a	n/a	C	G	genic
63516472	n/a	n/a	n/a	n/a	G	A	genic
63516478	n/a	n/a	n/a	n/a	G	T	genic
63516733	n/a	n/a	n/a	n/a	G	A	genic
63516739	n/a	n/a	n/a	n/a	A	T	genic
63516750	n/a	n/a	n/a	n/a	G	A	genic
63516756	n/a	n/a	n/a	n/a	T	A	genic
63516759	n/a	n/a	n/a	n/a	A	T	genic
63516771	n/a	n/a	n/a	n/a	T	A	genic
63516776	n/a	n/a	n/a	n/a	G	A	genic
63516785	n/a	n/a	n/a	n/a	G	T	genic
63516787	n/a	n/a	n/a	n/a	T	C	genic
63516817	n/a	n/a	n/a	n/a	C	A	genic
63516973	n/a	n/a	n/a	n/a	G	C	genic
63516980	n/a	n/a	n/a	n/a	G	T	genic
63516993	n/a	n/a	n/a	n/a	C	T	genic
63517062	n/a	n/a	n/a	n/a	C	T	genic
63517098	n/a	n/a	n/a	n/a	T	A	genic
63517109	n/a	n/a	n/a	n/a	A	C	genic
63517144	n/a	n/a	n/a	n/a	G	A	genic
63517149	n/a	n/a	n/a	n/a	C	T	genic
63517210	n/a	n/a	n/a	n/a	C	T	genic
63517255	n/a	n/a	n/a	n/a	C	T	genic
63517329	n/a	n/a	n/a	n/a	G	C	genic
63517345	n/a	n/a	n/a	n/a	T	A	genic
63517377	n/a	n/a	n/a	n/a	C	T	genic
63517408	n/a	n/a	n/a	n/a	G	A	genic
63517441	n/a	n/a	n/a	n/a	C	T	genic
63517458	n/a	n/a	n/a	n/a	T	C	genic
63517459	n/a	n/a	n/a	n/a	G	A	genic
63517492	n/a	n/a	n/a	n/a	T	A	genic
63517555	n/a	n/a	n/a	n/a	T	G	genic
63517600	n/a	n/a	n/a	n/a	A	C	genic
63517672	n/a	n/a	n/a	n/a	G	C	genic
63517750	n/a	n/a	n/a	n/a	C	T	genic
63517798	n/a	n/a	n/a	n/a	T	C	genic
63517799	n/a	n/a	n/a	n/a	G	A	genic
63517819	n/a	n/a	n/a	n/a	G	A	genic
63517866	n/a	n/a	n/a	n/a	C	A	genic
63517886	n/a	n/a	n/a	n/a	A	G	genic
63517910	n/a	n/a	n/a	n/a	T	C	genic
63517925	n/a	n/a	n/a	n/a	C	A	genic
63517929	n/a	n/a	n/a	n/a	A	G	genic
63517953	n/a	n/a	n/a	n/a	A	G	genic
63517957	n/a	n/a	n/a	n/a	T	C	genic
63517975	n/a	n/a	n/a	n/a	T	C	genic
63517976	n/a	n/a	n/a	n/a	G	A	genic
63518019	n/a	n/a	n/a	n/a	C	T	genic
63518068	n/a	n/a	n/a	n/a	T	C	genic
63518070	n/a	n/a	n/a	n/a	T	A	genic
63518074	n/a	n/a	n/a	n/a	A	G	genic
63518098	n/a	n/a	n/a	n/a	G	A	genic
63518101	n/a	n/a	n/a	n/a	T	C	genic
63518155	n/a	n/a	n/a	n/a	T	C	genic
63518157	n/a	n/a	n/a	n/a	A	C	genic
63518337	n/a	n/a	n/a	n/a	C	T	genic
63518456	n/a	n/a	n/a	n/a	C	A	genic
63518542	n/a	n/a	n/a	n/a	T	A	genic
63518588	n/a	n/a	n/a	n/a	C	G	genic
63518633	n/a	n/a	n/a	n/a	A	T	genic
63518637	n/a	n/a	n/a	n/a	C	T	genic
63518668	n/a	n/a	n/a	n/a	G	A	genic
63518778	n/a	n/a	n/a	n/a	C	T	genic
63518938	n/a	n/a	n/a	n/a	T	C	genic
63518946	n/a	n/a	n/a	n/a	A	G	genic
63519163	n/a	n/a	n/a	n/a	G	A	genic
63519185	n/a	n/a	n/a	n/a	C	A	genic
63519187	n/a	n/a	n/a	n/a	T	C	genic
63519303	n/a	n/a	n/a	n/a	C	A	genic
63519305	n/a	n/a	n/a	n/a	A	T	genic
63519334	n/a	n/a	n/a	n/a	C	T	genic
63519345	n/a	n/a	n/a	n/a	C	T	genic
63519350	n/a	n/a	n/a	n/a	G	A	genic
63519454	n/a	n/a	n/a	n/a	G	A	genic
63519456	n/a	n/a	n/a	n/a	C	G	genic
63519459	n/a	n/a	n/a	n/a	A	T	genic
63519469	n/a	n/a	n/a	n/a	C	A	genic
63519475	n/a	n/a	n/a	n/a	G	A	genic
63519508	n/a	n/a	n/a	n/a	C	T	genic
63519619	n/a	n/a	n/a	n/a	T	C	genic
63519638	n/a	n/a	n/a	n/a	A	G	genic
63519668	n/a	n/a	n/a	n/a	A	T	genic
63519707	n/a	n/a	n/a	n/a	A	C	genic
63519710	n/a	n/a	n/a	n/a	T	G	genic
63519808	n/a	n/a	n/a	n/a	G	A	genic
63519853	n/a	n/a	n/a	n/a	A	T	genic
63519937	n/a	n/a	n/a	n/a	T	G	genic
63520041	n/a	n/a	n/a	n/a	G	A	genic
63520108	n/a	n/a	n/a	n/a	C	T	genic
63520123	n/a	n/a	n/a	n/a	G	A	genic
63520127	n/a	n/a	n/a	n/a	G	A	genic
63520156	n/a	n/a	n/a	n/a	T	G	genic
63520375	n/a	n/a	n/a	n/a	T	G	genic
63520406	n/a	n/a	n/a	n/a	G	C	genic
63520456	n/a	n/a	n/a	n/a	G	C	genic
63520462	n/a	n/a	n/a	n/a	A	G	genic
63520660	n/a	n/a	n/a	n/a	C	A	genic
63520717	n/a	n/a	n/a	n/a	C	G	genic
63520897	n/a	n/a	n/a	n/a	A	G	genic
63520970	n/a	n/a	n/a	n/a	A	C	genic
63521068	n/a	n/a	n/a	n/a	A	G	genic
63521085	n/a	n/a	n/a	n/a	T	G	genic
63521103	n/a	n/a	n/a	n/a	A	T	genic
63521121	n/a	n/a	n/a	n/a	T	C	genic
63521194	n/a	n/a	n/a	n/a	A	T	genic
63521217	n/a	n/a	n/a	n/a	A	T	genic
63521222	n/a	n/a	n/a	n/a	T	C	genic
63521242	n/a	n/a	n/a	n/a	T	G	genic
63521245	n/a	n/a	n/a	n/a	T	A	genic
63521246	n/a	n/a	n/a	n/a	T	G	genic
63521266	n/a	n/a	n/a	n/a	T	A	genic
63521268	n/a	n/a	n/a	n/a	T	C	genic
63521275	n/a	n/a	n/a	n/a	G	T	genic
63521325	n/a	n/a	n/a	n/a	T	C	genic
1 Physical positions are based on alignments with the SL4.0 tomato genome assembly [80].
2 n/a, not applicable
